# Supplementary material for: Biomechanical variables in Icelandic horse riders and the effect on tölt performance: A pilot study
Source: PLoS One. 2023 Jun 27;18(6):e0287748. doi: 10.1371/journal.pone.0287748 (PMC10298790; doi:10.1371/journal.pone.0287748)
Supplement: S1 File — (ZIP) [file pone.0287748.s001.zip]

Archive with 5 entries (5 files):
- ANOVAdata.sav
- IndividSpearman.spv
- IndividualData_forSpearman.sav
- MetaData.sav
- OneWay ANOVAs.spv
