# Supplementary material for: Biomechanical variables in Icelandic horse riders and the effect on tölt performance: A pilot study
Source: PLoS One. 2023 Jun 27;18(6):e0287748. doi: 10.1371/journal.pone.0287748 (PMC10298790; doi:10.1371/journal.pone.0287748)
Supplement: S1 Data — (CSV) [file pone.0287748.s002.csv]

Rider	Horse	LAP_Right	DF_Right	RollP_Right	RollT_Right	ForcediffABS_right	AbsForce_Right	LAP_left	DF_left	RollP_left	RollT_left	ForcediffABS_left	AbsForce_left
1	1	22	39.05	2.94	1.155	12.125	99.95	23	37.9	2.45	1.115	19.25	99.15
1	2	21.5	43.1	2.645	.935	19.75	70.9	23.5	41.2	2.52	.9	18.375	62.95
2	1	21	42.2	2.25	1.25	6	69	22	40.5	1.745	1.73	19.25	73.6
2	2	21.5	44.5	2.525	1.22	20	68.9	24	42.45	2.265	.995	13.625	58.6
3	1	22	39.5	3.17	.97	3.75	45.65	22.5	36.2	3.18	1.015	6.25	48.55
3	2	21	44.25	2.785	.785	8.875	43.95	23.5	41.55	3.34	.96	6.875	34.8
4	1	21.5	42	2.61	1.705	36.75	30.9	22	40.8	2.535	2.75	11.25	27.4
4	2	21	45.55	2.695	3.43	26.25	14.1	25	44.65	2.435	3.69	1.75	6.4
