# Supplementary material for: Biomechanical variables in Icelandic horse riders and the effect on tölt performance: A pilot study
Source: PLoS One. 2023 Jun 27;18(6):e0287748. doi: 10.1371/journal.pone.0287748 (PMC10298790; doi:10.1371/journal.pone.0287748)
Supplement: S2 Data — (CSV) [file pone.0287748.s003.csv]

Fdiff_1	Fabs_1	RollP_1	RollT_1	DF_1	LAP_1	Fdiff_2	Fabs_2	RollP_2	RollT_2	DF_2	LAP_2	Fdiff_3	Fabs_3	RollP_3	RollT_3	DF_3	LAP_3	Fdiff_4	Fabs_4	RollP_4	RollT_4	DF_4	LAP_4
5	155.5	2.93	1.42	37.4	23	6	69	2.2	1.05	43.2	21	7	39	3.29	1.01	39	23			3.12	1.4	38.2	22
19.25	44.4	2.95	.89	40.7	21			2.3	1.45	41.2	21	.5	52	3.05	.93	40	21	36.75	30.9	2.1	2.01	45.8	21
12.5	105.5	2.69	.6	41.4	22	4.5	62	2.56	1.72	44.8	23	16	40	3.31	.75	45	21			3.33	3.38	43.9	20
27	36.3	2.6	1.27	44.8	21	35.5	75.8	2.49	.72	44.2	20	1.75	48	2.26	.82	44	21	26.25	14.1	2.06	3.48	47.2	22
9	157.3	2.88	1.3	36.7	24	19.25	73.6	1.78	1.45	41.2	23	6	42.3	3.7	1.25	35	23			2.6	3.55	35.8	23
29.5	41	2.02	.93	39.1	22			1.71	2.01	39.8	21	6.5	54.8	2.66	.78	37.4	22	11.25	27.4	2.47	1.95	45.8	21
1.75	91.1	2.44	.5	41.2	24	27	50.3	2.57	1.29	42.6	24	.75	32.6	4.07	.96	41.6	24			2.6	3.86	41.7	25
35	34.8	2.6	1.3	41.2	23	.25	66.9	1.96	.7	42.3	24	13	37	2.61	.96	41.5	23	1.75	6.4	2.27	3.52	47.6	25
