# Supplementary material for: Biomechanical variables in Icelandic horse riders and the effect on tölt performance: A pilot study
Source: PLoS One. 2023 Jun 27;18(6):e0287748. doi: 10.1371/journal.pone.0287748 (PMC10298790; doi:10.1371/journal.pone.0287748)
Supplement: S3 Data — (CSV) [file pone.0287748.s004.csv]

Rider	Horse	LAP_right	DF_right	RollP_right	RollT_right	Fdiff_ABS_right	AbsForce_right	LAP_left	DF_left	RollP_left	RollT_left	FDiff_ABS_Left	AbsForce_left
1	1	23	37.4	2.93	1.42	5	155.5	24	36.7	2.88	1.3	9	157.3
1	1	21	40.7	2.95	.89	19.25	44.4	22	39.1	2.02	.93	29.5	41
1	2	22	41.4	2.69	.6	12.5	105.5	24	41.2	2.44	.5	1.75	91.1
1	2	21	44.8	2.6	1.27	27	36.3	23	41.2	2.6	1.3	35	34.8
2	1	21	43.2	2.2	1.05	6	69	23	41.2	1.78	1.45	19.25	73.6
2	1	21	41.2	2.3	1.45			21	39.8	1.71	2.01
2	2	23	44.8	2.56	1.72	4.5	62	24	42.6	2.57	1.29	27	50.3
2	2	20	44.2	2.49	.72	35.5	75.8	24	42.3	1.96	.7	.25	66.9
3	1	23	39.1	3.29	1.01	7	39.3	23	35	3.7	1.25	6	42.3
3	1	21	39.9	3.05	.93	.5	52	22	37.4	2.66	.78	6.5	54.8
3	2	21	44.6	3.31	.75	16	39.5	24	41.6	4.07	.96	.75	32.6
3	2	21	43.9	2.26	.82	1.75	48.4	23	41.5	2.61	.96	13	37
4	1	22	38.2	3.12	1.4			23	35.8	2.6	3.55
4	1	21	45.8	2.1	2.01	36.75	30.9	21	45.8	2.47	1.95	11.25	27.4
4	2	20	43.9	3.33	3.38			25	41.7	2.6	3.86
4	2	22	47.2	2.06	3.48	26.25	14.1	25	47.6	2.27	3.52	1.75	6.4
